# Supplementary material for: Plasma Lipidomics Identify Pathways Linked to Acute Lung Injury in a Porcine One-Lung Ventilation Surgery Model
Source: Int J Mol Sci. 2026 Jun 9;27(12):5219. doi: 10.3390/ijms27125219 (PMC13299324; doi:10.3390/ijms27125219)
Supplement: Supplementary file 1 [file ijms-27-05219-s001.zip]

Archive with 1 entries (1 files):
- ijms-4263615-supplementary.pdf
